# Supplementary material for: Vitamin D Alleviates Cadmium-Induced Inhibition of Chicken Bone Marrow Stromal Cells’ Osteogenic Differentiation In Vitro
Source: Animals (Basel). 2023 Aug 7;13(15):2544. doi: 10.3390/ani13152544 (PMC10417335; doi:10.3390/ani13152544)
Supplement: Supplementary file 1 [file animals-13-02544-s001.zip]

Archive with 1 entries (1 files):
- animals-2475796-supplementary.pdf
